# Supplementary material for: Preclinical Performance of a Novel Dental Implant Design Reducing Mechanical Stress in Cortical Bone
Source: J Funct Biomater. 2025 Mar 14;16(3):102. doi: 10.3390/jfb16030102 (PMC11942938; doi:10.3390/jfb16030102)
Supplement: Supplementary file 1 [file jfb-16-00102-s001.zip]

Archive with 1 entries (1 files):
- jfb-3472663-supplementary.pdf
